# Supplementary material for: ﻿Phylogenetic and evolutionary insights from 30 newly-assembled Onygenales Mitochondrial Genomes: co-evolution of introns and HEGs shapes mitogenome size variation
Source: IMA Fungus. 2025 Jul 17;16:e150451. doi: 10.3897/imafungus.16.150451 (PMC12290462; doi:10.3897/imafungus.16.150451)
Supplement: Supplementary material 1 — Description of the Onygenales mitochondrial resources already available before the current study [file imafungus-16-e150451-s001.xlsx]

## Sheet: Sheet1
Supplementary Material 1 - Description of the Onygenales mitochondrial resources already available before the current study
Species	Reference (NCBI access number)	Associated publication
Arthroderma uncinatum strain ATCC 28454 (syn Trichophyton ajelloi)	NC_012828.1	Recent dermatophyte divergence revealed by comparative and phylogenetic analysis of mitochondrial genomes
Coccidioides immitis strain WA221	NC_058291.1	Mitochondrial genomes of the human pathogens Coccidioides immitis and Coccidioides posadasii
Coccidioides posadasii strain Tuc2	NC_058290.1	Mitochondrial genomes of the human pathogens Coccidioides immitis and Coccidioides posadasii
Epidermophyton floccosum	NC_007394.1	The complete DNA sequence of the mitochondrial genome of the dermatophyte fungus Epidermophyton floccosum
Microsporum canis strain ATCC 36299	NC_012832.1	Recent dermatophyte divergence revealed by comparative and phylogenetic analysis of mitochondrial genomes
Nannizzia nana (sy n Arthroderma obtusum strain ATCC 42129 )	NC_012830.1	Recent dermatophyte divergence revealed by comparative and phylogenetic analysis of mitochondrial genomes
Paracoccidioides brasiliensis strain Pb18	NC_007935.1	The mitochondrial genome from the thermal dimorphic fungus Paracoccidioides brasiliensis
Paracoccidioides sp. 'americana' strain Pb03	MT815705.1	Uppdates and comparative analysis of the mitochondrial genomes of Paracoccidioides spp. using Oxford-Nanopore MinION sequencing
Trichophyton kuryangei	MW464866.1	Direct submission
Trichophyton mentagrophytes strain BMU 03104	NC_012826.1	Recent dermatophyte divergence revealed by comparative and phylogenetic analysis of mitochondrial genomes
Trichophyton rubrum strain BMU 01672	NC_012824.1	Recent dermatophyte divergence revealed by comparative and phylogenetic analysis of mitochondrial genomes
