# Supplementary material for: ﻿Phylogenetic and evolutionary insights from 30 newly-assembled Onygenales Mitochondrial Genomes: co-evolution of introns and HEGs shapes mitogenome size variation
Source: IMA Fungus. 2025 Jul 17;16:e150451. doi: 10.3897/imafungus.16.150451 (PMC12290462; doi:10.3897/imafungus.16.150451)
Supplement: Supplementary material 2 — Description of the data used to assemble the Onygenales mitogenomes [file imafungus-16-e150451-s002.xlsx]

## Sheet: Página1
Organism Name	Experiment Accession	Run	Main seed	Gene ID	Reference specie	Reference sequence
Arthroderma uncinatum	SRX5799256	SRR9021165	Arthroderma uncinatum (cox1)	7996533	Arthroderma uncinatum	NC_012828.1
Ascosphaera acerosa	SRX10677435	SRR14322300	Coccidioides posadasii strain Tuc2 (cox1)	68211052	Coccidioides posadasii strain Tuc2	NC_058290.1
Ascosphaera aggregata	SRX10677433	SRR14322298	Coccidioides posadasii strain Tuc2 (cox1)	68211052	Coccidioides posadasii strain Tuc2	NC_058290.1
Ascosphaera atra	SRX10677434	SRR14322299	Coccidioides posadasii strain Tuc2 (cox1)	68211052	Coccidioides posadasii strain Tuc2	NC_058290.1
Ascosphaera pollenicola	SRX10677442	SRR14322307	Coccidioides posadasii strain Tuc2 (cox1)	68211052	Coccidioides posadasii strain Tuc2	NC_058290.1
Blastomyces dermatitidis	SRX16339570	SRR20306113	Coccidioides posadasii strain Tuc2 (cox1)	68211052	Coccidioides posadasii strain Tuc2	NC_058290.1
Blastomyces dermatitidis ATCC 18188	SRX8400039	SRR11849829	Coccidioides posadasii strain Tuc2 (cox1)	68211052	Coccidioides posadasii strain Tuc2	NC_058290.1
Blastomyces dermatitidis ATCC 26199	SRX8400040	SRR11849828	Coccidioides posadasii strain Tuc2 (cox1)	68211052	Coccidioides posadasii strain Tuc2	NC_058290.1
Blastomyces dermatitidis ER-3	SRX8400041	SRR11849827	Coccidioides posadasii strain Tuc2 (cox1)	68211052	Coccidioides posadasii strain Tuc2	NC_058290.1
Blastomyces gilchristii strain SLH14081	SRX13398872	SRR17219283	Coccidioides posadasii strain Tuc2 (cox1)	68211052	Coccidioides posadasii strain Tuc2	NC_058290.1
Blastomyces gilchristii SLH14081	SRX8400042	SRR11849826	Coccidioides posadasii strain Tuc2 (cox1)	68211052	Coccidioides posadasii strain Tuc2	NC_058290.1
Blastomyces parvus strain UAMH130	SRX3259127	SRR6147078	Coccidioides posadasii strain Tuc2 (cox1)	68211052	Coccidioides posadasii strain Tuc2	NC_058290.1
Blastomyces percursus strain IHEM 26957	SRX7653983	SRR10992699	Coccidioides posadasii strain Tuc2 (cox1)	68211052	Coccidioides posadasii strain Tuc2	NC_058290.1
Coccidioides immitis strain WA221	SRX4115606	SRR7206604	Coccidioides immitis strain WA221 (cox1)	68211127	Coccidioides posadasii strain Tuc2	NC_058291.1
Coccidioides posadasii strain Tuc2	SRX3786968	SRR6830881	Coccidioides posadasii strain Tuc2 (cox1)	68211052	Coccidioides posadasii strain Tuc2	NC_058290.1
Coccidioides posadasii str. Silveira	SRX6406188	SRR9644374	Coccidioides posadasii strain Tuc2 (cox1)	68211052	Coccidioides posadasii strain Tuc2	NC_058290.1
Emmonsia crescens strain UAMH4076	SRX3259102	SRR6147053	Coccidioides posadasii strain Tuc2 (cox1)	68211052	Coccidioides posadasii strain Tuc2	NC_058290.1
Epidermophyton floccosum ATCC 26072	SRX5803806	SRR9026256	Epidermophyton floccosum (cox1)	3666174	Epidermophyton floccosum	NC_007394.1
Gymnascella aurantiaca NRRL 5967	SRX874551	SRR1800514	Coccidioides posadasii strain Tuc2 (cox1)	68211052	Coccidioides posadasii strain Tuc2	NC_058290.1
Gymnascella citrina NRRL 5970	SRX874552	SRR1800515	Coccidioides posadasii strain Tuc2 (cox1)	68211052	Coccidioides posadasii strain Tuc2	NC_058290.1
Histoplasma	SRX3350826	SRR6243652	Coccidioides posadasii strain Tuc2 (cox1)	68211052	Coccidioides posadasii strain Tuc2	NC_058290.1
Histoplasma capsulatum	ERX6984009	ERR7414368	Coccidioides posadasii strain Tuc2 (cox1)	68211052	Coccidioides posadasii strain Tuc2	NC_058290.1
Histoplasma capsulatum G186AR	SRX9920263	SRR13508697	Coccidioides posadasii strain Tuc2 (cox1)	68211052	Coccidioides posadasii strain Tuc2	NC_058290.1
Histoplasma capsulatum H88	SRX9847223	SRR13433402	Coccidioides posadasii strain Tuc2 (cox1)	68211052	Coccidioides posadasii strain Tuc2	NC_058290.1
Histoplasma ohiense (nom. inval.)	SRX9847243	SRR13433422	Coccidioides posadasii strain Tuc2 (cox1)	68211052	Coccidioides posadasii strain Tuc2	NC_058290.1
Histoplasma sp. H1 MC-2021	SRX13484942	SRR17307796	Coccidioides posadasii strain Tuc2 (cox1)	68211052	Coccidioides posadasii strain Tuc2	NC_058290.1
Histoplasma sp. H11 MC-2021	SRX13484951	SRR17307787	Coccidioides posadasii strain Tuc2 (cox1)	68211052	Coccidioides posadasii strain Tuc2	NC_058290.1
Histoplasma sp. H12 MC-2021	SRX13484952	SRR17307786	Coccidioides posadasii strain Tuc2 (cox1)	68211052	Coccidioides posadasii strain Tuc2	NC_058290.1
Histoplasma sp. H13 MC-2021	SRX13484944	SRR17307794	Coccidioides posadasii strain Tuc2 (cox1)	68211052	Coccidioides posadasii strain Tuc2	NC_058290.1
Histoplasma sp. H2 MC-2021	SRX13484943	SRR17307795	Coccidioides posadasii strain Tuc2 (cox1)	68211052	Coccidioides posadasii strain Tuc2	NC_058290.1
Histoplasma sp. H3 MC-2021	SRX13484945	SRR17307793	Coccidioides posadasii strain Tuc2 (cox1)	68211052	Coccidioides posadasii strain Tuc2	NC_058290.1
Histoplasma sp. H4 MC-2021	SRX13484946	SRR17307792	Coccidioides posadasii strain Tuc2 (cox1)	68211052	Coccidioides posadasii strain Tuc2	NC_058290.1
Histoplasma sp. H5 MC-2021	SRX13484947	SRR17307791	Coccidioides posadasii strain Tuc2 (cox1)	68211052	Coccidioides posadasii strain Tuc2	NC_058290.1
Histoplasma sp. H6 MC-2021	SRX13484948	SRR17307790	Coccidioides posadasii strain Tuc2 (cox1)	68211052	Coccidioides posadasii strain Tuc2	NC_058290.1
Histoplasma sp. H7 MC-2021	SRX13484949	SRR17307789	Coccidioides posadasii strain Tuc2 (cox1)	68211052	Coccidioides posadasii strain Tuc2	NC_058290.1
Histoplasma sp. H8 MC-2021	SRX13484950	SRR17307788	Coccidioides posadasii strain Tuc2 (cox1)	68211052	Coccidioides posadasii strain Tuc2	NC_058290.1
Lophophyton gallinae isolate VSMU1701	SRX8826716	SRR12326495	Epidermophyton floccosum (cox1)	3666174	Epidermophyton floccosum	NC_007394.1
Microsporum ferrugineum strain M1a	SRX5799333	SRR9021242	Microsporum canis (cox1)	7996767	Microsporum canis	NC_012832.1
Nannizziopsis barbatae strain USC001	SRX9140087	SRR12659030	Coccidioides posadasii strain Tuc2 (cox1)	68211052	Coccidioides posadasii strain Tuc2	NC_058290.1
Arthroderma crocatum CBS:281.48 (syn. Onygena corvina)	SRX805918	SRR1705618	Coccidioides immitis strain WA221 (cox1)	68211127	Coccidioides immitis strain WA221	NC_058291.1
Ophidiomyces ophidiicola strain CBS 122913	SRX13394447	SRR17214533	Coccidioides immitis strain WA221 (cox1)	68211127	Coccidioides immitis strain WA221	NC_058291.1
Paracoccidioides brasiliensis strain Pb18	SRX8563355	SRR12032014	Coccidioides posadasii strain Tuc2 (cox1)	68211052	Coccidioides posadasii strain Tuc2	NC_058290.1
Trichophyton erinacei	ERX5201045	ERR5416477	Trichophyton kuryangei (cox1)	QUL58739.1	Trichophyton kuryangei	MW464866.1
Trichophyton_rubrum_IHEM_26527 (syn. Trichophyton kuryangei)	SRX7393179	SRR10716348	Trichophyton kuryangei (cox1)	QUL58739.2	Trichophyton kuryangei	MW464866.1
Trichophyton rubrum	SRX5814820	SRR9037701	Trichophyton kuryangei (cox1)	QUL58739.3	Trichophyton kuryangei	MW464866.1
Trichophyton rubrum ADL-509	SRX244595	SRR755374	Trichophyton kuryangei (cox1)	QUL58739.4	Trichophyton kuryangei	MW464866.1
Trichophyton schoenleinii strain CMCC(F)T2s	SRX7319875	SRR10627831	Trichophyton kuryangei (cox1)	QUL58739.5	Trichophyton kuryangei	MW464866.1
Trichophyton soudanense	ERX5678810	ERR6039645	Trichophyton kuryangei (cox1)	QUL58739.6	Trichophyton kuryangei	MW464866.1
Trichophyton violaceum	ERX5678815	ERR6039650	Trichophyton kuryangei (cox1)	QUL58739.7	Trichophyton kuryangei	MW464866.1
Trichophyton yaoundei strain IHEM 4711 (syn Trichophyton violaceum)	SRX7393177	SRR10716346	Trichophyton kuryangei (cox1)	QUL58739.8	Trichophyton kuryangei	MW464866.1
