# Supplementary material for: ﻿Phylogenetic and evolutionary insights from 30 newly-assembled Onygenales Mitochondrial Genomes: co-evolution of introns and HEGs shapes mitogenome size variation
Source: IMA Fungus. 2025 Jul 17;16:e150451. doi: 10.3897/imafungus.16.150451 (PMC12290462; doi:10.3897/imafungus.16.150451)
Supplement: Supplementary material 3 — AWA metrics retrieved for each complete genome assembled [file imafungus-16-e150451-s003.xlsx]

## Sheet: Página1
Supplementary Material 3 - AWA results for all the mitogenomes assembled.
Organism Name	AWA MATCH	Avg. coverage	Avg. connection	Avg. quality	Avg. score
Blastomyces dermatitidis strain D19b	100.0%	3284.11	3244.8	36.0856	-0.552884
Blastomyces dermatitidis ATCC 18188	100.0%	1397.25	1377.84	40.0743	-0.260705
Blastomyces dermatitidis ER-3	100.0%	2203.09	2159.86	37.3192	-0.462387
Blastomyces gilchristii SLH14081	100.0%	582.18	571.14	38.01	-0.392696
Blastomyces parvus strain UAMH130	100.0%	30815.79	30199.97	35.2091	-1.20979
Blastomyces percursus strain IHEM 26957	100.0%	2155.73	2112.61	37.6347	-0.336206
Emmonsia crescens strain UAMH4076	100.0%	24958.67	24473.54	36.6584	-0.584471
Gymnascella aurantiaca NRRL 5967	100.0%	20988.22	20711.68	33.7935	-1.25106
Gymnascella citrina NRRL 5970	97.0%	3273.09	3166.49	27.2736	-4.23058
Histoplasma sp. strain mv3	100.0%	2356.89	2325.45	35.6499	-0.612838
Histoplasma sp. H1 MC-2021	100.0%	5272.66	5226.16	36.4336	-1.19669
Histoplasma sp. H11 MC-2021	100.0%	3699.19	3675.63	37.0207	-0.68448
Histoplasma sp. H12 MC-2021	100.0%	6329.28	6271.17	36.511	-1.02239
Histoplasma sp. H13 MC-2021	100.0%	3961.44	3938.14	36.9531	-0.666447
Histoplasma sp. H2 MC-2021	100.0%	4202.74	4162.91	36.0011	-1.24875
Histoplasma sp. H3 MC-2021	100.0%	8612.68	8551.58	36.5575	-0.926753
Histoplasma sp. H4 MC-2021	100.0%	5998.91	5942.57	36.5325	-0.924549
Histoplasma sp. H5 MC-2021	100.0%	4752.31	4707.41	36.0483	-1.20581
Histoplasma sp. H6 MC-2021	100.0%	3179.56	3146.17	35.5442	-1.7291
Histoplasma sp. H7 MC-2021	100.0%	2007.29	1990.52	36.951	-0.837842
Histoplasma sp. H8 MC-2021	100.0%	4608.41	4583.45	37.2231	-0.596069
Lophophyton gallinae isolate VSMU1701	100.0%	12633.73	12456.75	36.4594	-0.30603
Microsporum ferrugineum strain M1a	100.0%	4221.9	4166.52	39.9713	-0.297815
Nannizziopsis barbatae strain USC001	100.0%	10339.86	10129.97	38.1334	-0.642476
Arthroderma crocatum CBS:281.48 (syn. Onygena corvina)	100.0%	3869.04	3837.98	37.814	-0.44738
Ophidiomyces ophidiicola culture CBS:122913	100.0%	1707.58	1679.93	35.4418	-2.9589
Trichophyton schoenleinii strain CMCC(F)T2s	100.0%	1832.82	1807.21	39.4606	-0.656293
Trichophyton soudanense	100.0%	2514.14	2478-02-01	36.0442	-0.511835
Trichophyton violaceum	100.0%	2495.98	2461.54	35.8035	-0.616768
Trichophyton yaoundei strain IHEM 4711	100.0%	469.35	462.24	39.245	-0.344749
