# Supplementary material for: ﻿Phylogenetic and evolutionary insights from 30 newly-assembled Onygenales Mitochondrial Genomes: co-evolution of introns and HEGs shapes mitogenome size variation
Source: IMA Fungus. 2025 Jul 17;16:e150451. doi: 10.3897/imafungus.16.150451 (PMC12290462; doi:10.3897/imafungus.16.150451)
Supplement: Supplementary material 4 — Articles used to identify morphological and infection-related characteristics of the species [file imafungus-16-e150451-s004.xlsx]

## Sheet: Sheet1
Supplementary Material 4 - Description of articles used to identify the characteristics of infection and morphology
Species	Main reservoir	Risk of Transmission	Morphology	Pathogenicity	Reference
Gymnascella citrina strain NRRL 5970	Soil	Low Risk	Filamentous	Non pathogenic	Phylogenetic and ecological reevaluation of the order Onygenales
Gymnascella aurantiaca strain NRRL 5967	Soil	Low Risk	Filamentous	Non pathogenic	Phylogenetic and ecological reevaluation of the order Onygenales
Ophidiomyces ophidiicola strain CBS 122913	Soil	No Risk	Filamentous	Non pathogenic	Emerging fungal pathogen Ophidiomyces ophiodiicola in wild European snakes
Nannizziopsis barbatae strain USC001	Soil	Low Risk	Filamentous	Non pathogenic	Whole-mitochondrial genomes of Nannizziopsis provide insights in evolution and detection
Coccidioides posadasii strain Tuc2	Soil	High Risk	Dimorphic	Pathogenic	Coccidioides immitis and posadasii; A review of their biology, genomics, pathogenesis, and host immunity
Coccidioides immitis strain WA221	Soil	High Risk	Dimorphic	Pathogenic	Coccidioides immitis and posadasii; A review of their biology, genomics, pathogenesis, and host immunity
Arthroderma crocatum CBS:281.48 (misidentified as Onygena corvina)	Soil	No Risk	Filamentous	Non pathogenic	Genome and secretome analyses provide insights into keratin decomposition by novel proteases from the non-pathogenic fungus Onygena corvina
Arthroderma uncinatum strain ATCC 28454 (syn. Trichophyton ajelloi)	Soil	No Risk	Filamentous	Pathogenic	Assembly and analysis of the whole genome of Arthroderma uncinatum strain T10, compared with Microsporum canis and Trichophyton rubrum
Lophophyton gallinae isolate VSMU1701 (syn. Microsporum vanbreuseghemii)	Birds	Low Risk	Filamentous	Non pathogenic	Phylogenetic and ecological reevaluation of the order Onygenales
Microsporum canis strain ATCC 36299	Mammals	High Risk	Filamentous	Pathogenic	Multilocus differentiation of the related dermatophytes Microsporum canis, Microsporum ferrugineum and Microsporum audouinii
Microsporum ferrugineum strain M1a (syn. Trichophyton ferrugineum)	Humans	High Risk	Filamentous	Pathogenic	Multilocus differentiation of the related dermatophytes Microsporum canis, Microsporum ferrugineum and Microsporum audouinii
Nannizzia nana (syn. Arthroderma obtusum strain ATCC 42129 )	Soil	Medium Risk	Filamentous	Pathogenic	Dermatophytosis caused by Nannizzia nana in two siblings
Epidermophyton floccosum ATCC 26072	Humans	High Risk	Filamentous	Pathogenic	Comparative Genomics and Molecular Analysis of Epidermophyton floccosum
Trichophyton mentagrophytes strain BMU 03104	Mammals	High Risk	Filamentous	Pathogenic	Taxonomy of the Trichophyton mentagrophytes/T. interdigitale Species Complex Harboring the Highly Virulent, Multiresistant Genotype T. indotineae
Trichophyton schoenleinii strain CMCC(F)T2s	Humans	High Risk	Filamentous	Pathogenic	Comprehensive genome and transcriptome analysis of the dermatophyte Trichophyton schoenleinii reveals the candidate pathogenic genes
Trichophyton violaceum strain IHEM 4711 (syn. Trichophyton yaoundei )	Humans	High Risk	Filamentous	Pathogenic	Pediatric tinea capitis caused by Trichophyton violaceum and Trichophyton soudanense in Rochester, Minnesota, United States
Trichophyton violaceum (syn. Trichophyton yaoundei )	Humans	High Risk	Filamentous	Pathogenic	Isolation of Trichophyton violaceum and Trichophyton soudanense in Baltimore, Maryland
Trichophyton rubrum strain BMU 01672 (syn. Trichophyton kuryangei)	Humans	High Risk	Filamentous	Pathogenic	Epidemiological trends of dermatophytosis in Tehran, Iran: A five-year retrospective study
Trichophyton_rubrum_IHEM_26527 (syn. Trichophyton kuryangei)	Humans	High Risk	Filamentous	Pathogenic	The taxonomy of the Trichophyton rubrum complex: a phylogenomic approach
Trichophyton soudanense	Humans	High Risk	Filamentous	Pathogenic	Isolation of Trichophyton violaceum and Trichophyton soudanense in Baltimore, Maryland
Paracoccidioides americana strain Pb03	Soil	High Risk	Dimorphic	Pathogenic	Paracoccidioidomycosis: an update
Paracoccidioides brasiliensis strain Pb18	Soil	High Risk	Dimorphic	Pathogenic	Species boundaries in the human pathogen Paracoccidioides
Emmonsia crescens strain UAMH4076	Soil	High Risk	Dimorphic	Pathogenic	Molecular Genetic Variation in Emmonsia crescens andEmmonsia parva, Etiologic Agents of Adiaspiromycosis, and Their Phylogenetic Relationship to Blastomyces dermatitidis (Ajellomyces dermatitidis) and Other Systemic Fungal Pathogens
Blastomyces parvus strain UAMH130	Soil	High Risk	Dimorphic	Pathogenic	https://www.uamh.ca/details.php?id=130
Blastomyces percursus strain IHEM 26957	Soil	High Risk	Dimorphic	Pathogenic	Blastomycosis in Africa and the Middle East: A Comprehensive Review of Reported Cases and Reanalysis of Historical Isolates Based on Molecular Data
Blastomyces dermatitidis strain D19b	Soil	High Risk	Dimorphic	Pathogenic	Blastomycosis in Africa and the Middle East: A Comprehensive Review of Reported Cases and Reanalysis of Historical Isolates Based on Molecular Data
Blastomyces dermatitidis strain ATCC 18188	Soil	High Risk	Dimorphic	Pathogenic	Blastomycosis in Africa and the Middle East: A Comprehensive Review of Reported Cases and Reanalysis of Historical Isolates Based on Molecular Data
Blastomyces gilchristii strain SLH14081	Soil	High Risk	Dimorphic	Pathogenic	Blastomycosis in Africa and the Middle East: A Comprehensive Review of Reported Cases and Reanalysis of Historical Isolates Based on Molecular Data
Blastomyces dermatitidis strain ER-3	Soil	High Risk	Dimorphic	Pathogenic	Blastomycosis in Africa and the Middle East: A Comprehensive Review of Reported Cases and Reanalysis of Historical Isolates Based on Molecular Data
Histoplasma sp. strain H7 MC-2021	Soil	High Risk	Dimorphic	Pathogenic	Histoplasmosis acquired in Alberta, Canada: an epidemiological and genomic study
Histoplasma sp. strain H8 MC-2021	Soil	High Risk	Dimorphic	Pathogenic	Histoplasmosis acquired in Alberta, Canada: an epidemiological and genomic study
Histoplasma sp. strain H5 MC-2021	Soil	High Risk	Dimorphic	Pathogenic	Histoplasmosis acquired in Alberta, Canada: an epidemiological and genomic study
Histoplasma sp. strain H1 MC-2021	Soil	High Risk	Dimorphic	Pathogenic	Histoplasmosis acquired in Alberta, Canada: an epidemiological and genomic study
Histoplasma sp. strain H6 MC-2021	Soil	High Risk	Dimorphic	Pathogenic	Histoplasmosis acquired in Alberta, Canada: an epidemiological and genomic study
Histoplasma sp. strain H2 MC-2021	Soil	High Risk	Dimorphic	Pathogenic	Histoplasmosis acquired in Alberta, Canada: an epidemiological and genomic study
Histoplasma sp. strain H3 MC-2021	Soil	High Risk	Dimorphic	Pathogenic	Histoplasmosis acquired in Alberta, Canada: an epidemiological and genomic study
Histoplasma sp. strain mv3	Soil	High Risk	Dimorphic	Pathogenic	Histoplasmosis acquired in Alberta, Canada: an epidemiological and genomic study
Histoplasma sp. strain H11 MC-2021	Soil	High Risk	Dimorphic	Pathogenic	Histoplasmosis acquired in Alberta, Canada: an epidemiological and genomic study
Histoplasma sp. strain H4 MC-2021	Soil	High Risk	Dimorphic	Pathogenic	Histoplasmosis acquired in Alberta, Canada: an epidemiological and genomic study
Histoplasma sp. strain H13 MC-2021	Soil	High Risk	Dimorphic	Pathogenic	Histoplasmosis acquired in Alberta, Canada: an epidemiological and genomic study
Histoplasma sp. strain H12 MC-2021	Soil	High Risk	Dimorphic	Pathogenic	Histoplasmosis acquired in Alberta, Canada: an epidemiological and genomic study
