# Supplementary material for: ﻿Phylogenetic and evolutionary insights from 30 newly-assembled Onygenales Mitochondrial Genomes: co-evolution of introns and HEGs shapes mitogenome size variation
Source: IMA Fungus. 2025 Jul 17;16:e150451. doi: 10.3897/imafungus.16.150451 (PMC12290462; doi:10.3897/imafungus.16.150451)
Supplement: Supplementary material 5 — Genome characteristics of each Onygenales mitochondrial genome analysed in this study [file imafungus-16-e150451-s005.xlsx]

## Sheet: Página1
Species	Family	Reference (NCBI access number)	Genome size	Nº Gene	Nº PCG	Nº tRNA	Nº rRNA	Nº intron	Nº HE elements	Non-coding portion	Coding portion	PCG	tRNA	rRNA	intron
Gymnascella citrina strain NRRL 5970	Gymnoascaceae	NC_082318.1	67808	68	15	28	2	20	23	30953	36855	30237	2074	4544	30846
Gymnascella aurantiaca strain NRRL 5967	Gymnoascaceae	NC_082317.1	54092	59	15	29	2	13	13	20250	33842	26863	2147	4832	31223
Ophidiomyces ophidiicola strain CBS 122913	Onygenaceae	OR361329.1	50704	58	15	26	2	25	15	17483	33221	27108	1926	4187	31860
Nannizziopsis barbatae strain USC001	Nannizziopsiaceae	OR361327.1	30117	43	15	25	2	1	1	8437	21680	15405	1922	4353	5030
Coccidioides posadasii strain Tuc2	Onygenaceae	NC_058290.1	75117	71	15	26	2	39	28	29514	45603	39300	1927	4376	52379
Coccidioides immitis strain WA221	Onygenaceae	NC_058291.1	68097	68	15	26	2	37	25	25583	42514	36213	1927	4374	45401
Arthroderma crocatum CBS:281.48 (syn. Onygena corvina)	Onygenaceae	OR361328.1	24347	42	15	25	2	1	0	4241	20106	14157	1850	4099	1588
Arthroderma uncinatum strain ATCC 28454 (syn. Trichophyton ajelloi)	Arthrodermataceae	NC_012828.1	28530	42	15	25	2	2	0	8445	20085	14130	1852	4103	2406
Lophophyton gallinae isolate VSMU1701	Arthrodermataceae	OR361325.1	25683	43	15	25	2	1	1	5516	20167	14118	1852	4197	1540
Microsporum ferrugineum strain M1a	Arthrodermataceae	OR361326.1	23956	42	15	25	2	1	0	3813	20143	14100	1852	4191	1572
Microsporum canis strain ATCC 36299	Arthrodermataceae	NC_012832.1	23943	42	15	25	2	1	0	3811	20132	14100	1852	4180	1573
Epidermophyton floccosum ATCC 26072	Arthrodermataceae	NC_007394.1	30910	51	15	25	2	4	9	3185	27725	21687	1851	4187	5021
Nannizzia nana (syn. Arthroderma obtusum strain ATCC 42129 )	Arthrodermataceae	NC_012830.1	24105	42	15	25	2	1	0	3916	20189	14115	1852	4222	1558
Trichophyton schoenleinii strain CMCC(F)T2s	Arthrodermataceae	OR361330.1	24260	42	15	25	2	1	0	4089	20171	14136	1853	4182	1552
Trichophyton mentagrophytes strain BMU 03104	Arthrodermataceae	NC_012826.1	24297	42	15	25	2	1	0	4125	20172	14142	1852	4178	1554
Trichophyton yaoundei strain IHEM 4711 (syn Trichophyton violaceum)	Arthrodermataceae	OR361333.1	24313	42	15	25	2	1	0	4076	20237	14139	1852	4246	1493
Trichophyton violaceum	Arthrodermataceae	OR361332.1	24316	42	15	25	2	1	0	4085	20231	14139	1852	4240	1503
Trichophyton rubrum strain BMU 01672	Arthrodermataceae	NC_012824.1	26985	44	15	25	2	1	2	5470	21515	15483	1852	4180	1539
Trichophyton soudanense	Arthrodermataceae	OR361331.1	26991	43	15	25	2	1	1	6808	20183	14139	1852	4192	1539
Trichophyton rubrum IHEM 26527 (syn. Trichophyton kuryangei)	Arthrodermataceae	MW464866.1	26992	45	15	25	2	1	3	3871	23121	16956	1853	4312	1440
Paracoccidioides americana strain Pb03	Ajellomycetaceae	MT815705.1	112887	42	15	25	2	14	0	92270	20617	14745	1859	4013	82122
Paracoccidioides brasiliensis strain Pb18	Ajellomycetaceae	NC_007935.1	71335	44	15	25	2	15	2	46735	24600	18699	1858	4043	39455
Emmonsia crescens strain UAMH4076	Ajellomycetaceae	NC_082316.1	31579	42	15	25	2	2	0	11603	19976	14283	1857	3836	3359
Blastomyces parvus strain UAMH130	Ajellomycetaceae	NC_082314.1	37513	46	15	26	2	7	3	13931	23582	17253	1922	4407	9463
Blastomyces percursus strain IHEM 26957	Ajellomycetaceae	NC_082315.1	51744	54	15	26	2	16	11	21833	29911	23688	1929	4294	22585
Blastomyces dermatitidis strain D19b	Ajellomycetaceae	NC_082304.1	51210	54	15	25	2	14	12	20441	30769	24804	1858	4107	22214
Blastomyces dermatitidis strain ATCC 18188	Ajellomycetaceae	OR345363.1	51163	54	15	25	2	16	12	20742	30421	24459	1856	4106	23412
Blastomyces gilchristii strain SLH14081	Ajellomycetaceae	NC_082313.1	51088	55	15	25	2	15	13	22035	29053	23706	1856	3491	22502
Blastomyces dermatitidis strain ER-3	Ajellomycetaceae	OR345364.1	51183	54	15	25	2	16	12	21035	30148	24186	1856	4106	23401
Histoplasma sp. strain H7 MC-2021	Ajellomycetaceae	OR353126.1	54236	50	15	26	2	18	7	27316	26920	20881	1863	4176	28440
Histoplasma sp. strain H8 MC-2021	Ajellomycetaceae	OR353127.1	41376	51	15	25	2	11	9	11494	29882	23841	1860	4181	15402
Histoplasma sp. strain H5 MC-2021	Ajellomycetaceae	OR353125.1	41375	50	15	25	2	10	8	11457	29918	23877	1860	4181	15402
Histoplasma sp. strain H1 MC-2021	Ajellomycetaceae	OR345372.1	41376	51	15	25	2	11	9	12616	28760	22719	1860	4181	15402
Histoplasma sp. strain H6 MC-2021	Ajellomycetaceae	OR353123.1	41376	51	15	25	2	11	9	11494	29882	23841	1860	4181	15402
Histoplasma sp. strain H2 MC-2021	Ajellomycetaceae	OR353124.1	41376	51	15	25	2	11	9	12088	29288	23247	1860	4181	15402
Histoplasma sp. strain H3 MC-2021	Ajellomycetaceae	OR353121.1	38198	49	15	25	2	8	7	10972	27226	21150	1860	4216	12152
Histoplasma sp. strain mv3	Ajellomycetaceae	OR345371.1	38004	49	15	25	2	8	7	10119	27885	21738	1860	4287	11621
Histoplasma sp. strain H11 MC-2021	Ajellomycetaceae	OR353128.1	39995	49	15	25	2	10	7	12957	27038	21147	1860	4031	13927
Histoplasma sp. strain H4 MC-2021	Ajellomycetaceae	OR353122.1	39993	50	15	26	2	10	7	12459	27534	21645	1858	4031	13925
Histoplasma sp. strain H13 MC-2021	Ajellomycetaceae	OR353130.1	38803	50	15	25	2	9	8	11337	27466	21477	1860	4129	12745
Histoplasma sp. strain H12 MC-2021	Ajellomycetaceae	OR353129.1	38804	50	15	25	2	9	8	11290	27514	21525	1860	4129	12745
Average			41711.6	49.1951	15	25.3415	2	9.60976	6.85366	15217	26494.7	20428.7	1878.59	4187.37	15943.8
Standard deviation (SD)			18195.4	7.53067	0	0.824917	0	9.20836	7.06952	15522.2	6200.56	6116.68	59.3262	192.649	16886.5
Coefficient of variation (CV)			0.436218	0.153078	0	0.0325521	0	0.95823	1.0315	1.02006	0.23403	0.299415	0.0315803	0.0460071	1.05913
Maximum			112887	71	15	29	2	39	28	92270	45603	39300	2147	4832	82122
Minimun			23943	42	15	25	2	1	0	3185	19976	14100	1850	3491	1440
