# Supplementary material for: ﻿Phylogenetic and evolutionary insights from 30 newly-assembled Onygenales Mitochondrial Genomes: co-evolution of introns and HEGs shapes mitogenome size variation
Source: IMA Fungus. 2025 Jul 17;16:e150451. doi: 10.3897/imafungus.16.150451 (PMC12290462; doi:10.3897/imafungus.16.150451)
Supplement: Supplementary material 6 — Base composition metrics of each genetic element within the mtDNA of Onygenales species [file imafungus-16-e150451-s006.xlsx]

## Sheet: Página1
Species	Genome			PCG			tRNA			rRNA			Intron
	GC-skew	AT-skew	AT%	GC-skew	AT-skew	AT%	GC-skew	AT-skew	AT%	GC-skew	AT-skew	AT%	GC-skew	AT-skew	AT%
Gymnascella citrina strain NRRL 5970	0.111814	0.000565954	72.9619	0.131396	-0.0328709	74.8553	0.163498	-0.07393	61.9576	0.165572	0.0827267	66.5053	0.123445	0.0420706	72.8976
Gymnascella aurantiaca strain NRRL 5967	0.12518	-0.0155567	74.3918	0.10625	-0.108779	75.3229	0.16233	-0.0641791	62.4127	0.182113	0.0817878	68.0671	0.146366	0.0569775	74.7045
Ophidiomyces ophidiicola culture strain CBS 122913	0.145476	-0.0444938	76.3293	0.126598	-0.0889123	76.9219	0.168937	-0.0520134	61.8899	0.19774	0.082768	70.4084	0.155425	0.0360743	77.5235
Nannizziopsis barbatae strain USC001	0.141373	-0.0405323	76.3489	0.13639	-0.109457	77.6306	0.177285	-0.0616667	62.435	0.201828	0.0861842	69.8369	0.149448	0.115299	80.1789
Coccidioides posadasii strain Tuc2	0.144603	0.0249378	74.9497	0.145851	-0.00462281	75.9593	0.157025	-0.0541216	62.3249	0.191522	0.0932897	69.8126	0.149196	0.0755469	74.7017
Coccidioides immitis strain WA221	0.140302	0.0150411	75.3719	0.130405	-0.0153981	75.8595	0.157025	-0.0557868	62.3249	0.188494	0.0913855	69.7988	0.145609	0.0690341	75.2979
Arthroderma crocatum CBS:281.48 (syn. Onygena corvina)	0.161236	-0.0793823	75.7999	0.147143	-0.138607	77.8696	0.160237	-0.0646259	63.5676	0.197068	0.0553814	70.0415	0.236052	0.120295	85.3275
Arthroderma uncinatum strain ATCC 28454 (syn. Trichophyton ajelloi)	0.12061	-0.0486744	76.5475	0.126778	-0.131941	77.615	0.14881	-0.059322	63.7149	0.172897	0.0677545	68.7058	0.183562	0.0612445	84.8296
Lophophyton gallinae isolate VSMU1701	0.129201	-0.0456707	76.1321	0.109317	-0.113782	77.1922	0.152047	-0.0599315	63.067	0.171607	0.0607204	69.4544	0.191304	0.114504	85.0649
Microsporum ferrugineum strain M1a	0.124848	-0.0557175	75.8933	0.115121	-0.115929	77.2057	0.148688	-0.0600343	62.959	0.162899	0.0646492	69.3868	0.162393	0.124066	85.1145
Microsporum canis strain ATCC 36299	0.123487	-0.0561092	75.851	0.115121	-0.115561	77.2057	0.148688	-0.0600343	62.959	0.164715	0.064505	69.3541	0.157447	0.127055	85.0604
Epidermophyton floccosum ATCC 26072	0.153432	-0.0250539	76.5739	0.151933	-0.0505266	77.9361	0.16035	-0.0643777	62.939	0.171671	0.0657895	68.9754	0.189637	0.127712	80.7807
Nannizzia nana (syn.Arthroderma obtusum strain ATCC 42129 )	0.1307	-0.0551467	75.5279	0.119481	-0.115116	77.0528	0.161572	-0.0660944	62.905	0.178295	0.0579809	69.4458	0.179916	0.123578	84.6598
Trichophyton schoenleinii strain CMCC(F)T2s	0.134812	-0.0494565	75.845	0.120782	-0.10643	77.5679	0.154401	-0.0655172	62.6012	0.1681	0.0616604	69.4165	0.164557	0.130038	84.7294
Trichophyton mentagrophytes strain BMU 03104	0.136691	-0.0531448	75.9723	0.126823	-0.107754	77.6976	0.156069	-0.0603448	62.635	0.166797	0.0589452	69.4351	0.161017	0.130501	84.8134
Trichophyton yaoundei strain IHEM 4711	0.132891	-0.0538078	75.8277	0.121402	-0.108837	77.3959	0.161383	-0.0708117	62.527	0.167442	0.0683356	69.6185	0.165217	0.124307	84.5948
Trichophyton violaceum	0.131838	-0.0532827	75.7937	0.118824	-0.108674	77.3817	0.165945	-0.0664366	62.581	0.164458	0.0666216	69.7406	0.174468	0.124606	84.3646
Trichophyton rubrum strain BMU 01672	0.139344	-0.0512088	76.4906	0.131702	-0.094349	77.8338	0.16185	-0.0689655	62.635	0.165231	0.0616604	69.4498	0.170124	0.137134	84.3405
Trichophyton soudanense	0.139432	-0.0513777	76.5107	0.120852	-0.108086	77.41	0.16185	-0.0689655	62.635	0.164973	0.0593889	69.4895	0.169492	0.13584	84.6654
Trichophyton_rubrum_IHEM_26527 (syn. Trichophyton kuryangei)	0.139432	-0.0512299	76.5116	0.12888	-0.0900106	77.5773	0.163059	-0.0689655	62.6012	0.167435	0.061794	69.8052	0.166667	0.138889	85
Paracoccidioides americana strain Pb03	0.0185365	0.000482171	80.8366	-0.0169303	-0.167833	75.5646	0.143302	-0.0221857	65.4653	0.19544	0.086535	69.3995	0.0550868	0.0392402	82.8243
Paracoccidioides brasiliensis strain Pb18	0.0133529	-0.0328543	79.0033	0.00804173	-0.12101	75.3944	0.145086	-0.0188989	65.5005	0.197056	0.0829787	69.7502	0.0862916	0.029783	81.4371
Emmonsia crescens strain UAMH4076	0.131777	-0.0554213	75.9935	0.109806	-0.152156	76.1535	0.145349	-0.0556031	62.951	0.184064	0.0817513	67.2836	0.141123	0.0674074	80.3811
Blastomyces parvus strain UAMH130	0.138367	-0.0325192	75.7444	0.118829	-0.098926	76.6359	0.160391	-0.0589212	62.6951	0.192582	0.0582363	68.187	0.128906	0.08294	78.3578
Blastomyces percursus strain IHEM 26957	0.152744	-0.00689271	76.2639	0.143751	-0.0565872	77.0643	0.144444	-0.063689	62.675	0.206975	0.0601681	69.2827	0.17178	0.0633158	77.3434
Blastomyces dermatitidis strain D19b	0.150595	-0.0108779	76.184	0.14521	-0.0592979	76.9081	0.151954	-0.0660944	62.7694	0.161049	0.0949116	67.4866	0.171529	0.0556467	76.8524
Blastomyces dermatitidis strain ATCC 18188	0.150353	-0.0110222	76.1804	0.144173	-0.0591612	76.9165	0.151954	-0.0660944	62.7694	0.161049	0.0949116	67.4866	0.172769	0.053791	76.7854
Blastomyces gilchristii strain SLH14081	0.149766	-0.0109687	76.1999	0.143894	-0.0604012	76.7527	0.151954	-0.0660944	62.7694	0.169231	0.07109	66.4852	0.171461	0.0529847	76.8287
Blastomyces dermatitidis strain ER-3	0.150287	-0.0109507	76.1835	0.144953	-0.0558759	76.915	0.153179	-0.0651801	62.7557	0.16042	0.0948431	67.5189	0.172528	0.0538676	76.7916
Histoplasma sp. strain H7 MC-2021	0.147987	-0.0173855	76.0417	0.12979	-0.0653273	76.754	0.147016	-0.0510204	63.124	0.184072	0.088225	68.1274	0.148936	0.0692942	76.3678
Histoplasma sp. strain H8 MC-2021	0.146792	-0.000193996	76.0344	0.129026	-0.0494421	76.6914	0.151163	-0.052901	63.0108	0.187734	0.0780591	68.022	0.154517	0.0839733	76.9316
Histoplasma sp. strain H5 MC-2021	0.147053	-0.0211576	75.9908	0.128951	-0.0507401	76.6805	0.151163	-0.052901	63.0108	0.187734	0.0780591	68.022	0.154517	0.0839733	76.9316
Histoplasma sp. strain H1 MC-2021	0.148336	-0.0267542	76.1236	0.131718	-0.0537425	76.7419	0.151163	-0.052901	63.0108	0.187734	0.0780591	68.022	0.154517	0.0839733	76.9316
Histoplasma sp. strain H6 MC-2021	0.147987	-0.0174178	76.0411	0.129183	-0.0493901	76.6872	0.151163	-0.052901	63.0108	0.187734	0.0780591	68.022	0.154517	0.0839733	76.9316
Histoplasma sp. strain H2 MC-2021	0.146128	-0.0250212	75.9091	0.132418	-0.0527023	76.8056	0.151163	-0.052901	63.0108	0.187734	0.0780591	68.022	0.154517	0.0839733	76.9316
Histoplasma sp. strain H3 MC-2021	0.147987	-0.0173855	76.0417	0.126395	-0.0667653	76.695	0.151163	-0.052901	63.0108	0.183582	0.0799722	68.2163	0.151515	0.084435	77.1889
Histoplasma sp. strain mv3	0.147902	-0.0174803	76.0441	0.136668	-0.0626651	76.64	0.151163	-0.052901	63.0108	0.179834	0.0730223	68.9993	0.160121	0.0919425	77.2137
Histoplasma sp. strain H11 MC-2021	0.147987	-0.0173855	76.0417	0.131824	-0.0645022	76.6113	0.149492	-0.0538002	62.957	0.178187	0.0883107	67.7003	0.150343	0.0842272	76.98
Histoplasma sp. strain H4 MC-2021	0.145947	-0.0268558	76.0354	0.132382	-0.0617507	76.6875	0.149492	-0.0556031	62.9171	0.178187	0.0890436	67.7003	0.15231	0.0832945	76.991
Histoplasma sp. strain H13 MC-2021	0.146036	-0.0252232	75.9123	0.125421	-0.0630554	76.5004	0.149492	-0.0538002	62.957	0.18312	0.0813704	67.8615	0.14885	0.0826438	76.8066
Histoplasma sp. strain H12 MC-2021	0.146606	-0.0211576	75.987	0.12626	-0.0628037	76.4878	0.149492	-0.0538002	62.957	0.182504	0.0809847	67.8857	0.14885	0.0826438	76.8066
Average	0.147984	-0.0173274	76.0594	0.133642	-0.0586014	76.7172	0.15076	-0.0563622	62.9407	0.178744	0.0829363	67.8486	0.157612	0.0759148	76.8919
Standard deviation (SD)	0.00156236	0.00724144	0.0917699	0.0070694	0.00583695	0.128426	0.00145399	0.00574204	0.113013	0.0101439	0.00772591	0.513968	0.00908784	0.0137217	0.188575
Coefficient of variation (CV)	0.0105576	-0.417919	0.00120656	0.0528982	-0.0996041	0.00167402	0.0096444	-0.101878	0.00179554	0.0567512	0.0931548	0.00757521	0.0576594	0.180751	0.00245247
