# Supplementary material for: ﻿Phylogenetic and evolutionary insights from 30 newly-assembled Onygenales Mitochondrial Genomes: co-evolution of introns and HEGs shapes mitogenome size variation
Source: IMA Fungus. 2025 Jul 17;16:e150451. doi: 10.3897/imafungus.16.150451 (PMC12290462; doi:10.3897/imafungus.16.150451)
Supplement: Supplementary material 7 — Genome size and structure metrics for each Onygenales family represented in the dataset [file imafungus-16-e150451-s007.xlsx]

## Sheet: Planilha1
Family	Genome size		Coding portion		PCG		tRNA		rRNA		intron		Number of species
	Average	sd	Average	sd	Average	sd	Average	sd	Average	sd	Average	sd
Ajellomycetaceae	56088.1	25880.7	25830.9	4179.6	19909.9	4170.03	1874.62	31.4867	4046.38	284.573	27286.1	24630.2	8
Arthrodermataceae	25687.7	2121.73	21012.6	2106.35	14967.2	2096.07	1851.93	0.730046	4193.5	53.847	1848.43	942.753	14
Gymnoascaceae	60950	9698.68	35348.5	2130.51	28550	2385.78	2110.5	51.6188	4688	203.647	31034.5	266.579	2
Nannizziopsiaceae	30117	NA	21680	NA	15405	NA	1922	NA	4353	NA	5030	NA	1
Onygenaceae	64639.3	12568.4	40446	6444.84	34207	6338.71	1926.67	0.57735	4312.33	108.546	43213.3	10433	3
