# Supplementary material for: ﻿Phylogenetic and evolutionary insights from 30 newly-assembled Onygenales Mitochondrial Genomes: co-evolution of introns and HEGs shapes mitogenome size variation
Source: IMA Fungus. 2025 Jul 17;16:e150451. doi: 10.3897/imafungus.16.150451 (PMC12290462; doi:10.3897/imafungus.16.150451)
Supplement: Supplementary material 8 — Description of the new ORFs predicted for the two Paracoccidioides species [file imafungus-16-e150451-s008.xlsx]

## Sheet: Página 1
Species	Sequence ID	Subject Sequence	Identity Percentage	Alignment Length	E-value	Protein description	Organism
Paracoccidioides brasiliensis strain Pb18	orf270	YP_009517185.1	52.8	701	3.7e-127	hypothetical protein C0991_000013	Blastosporella zonata
	orf286	YP_010044484.1	32.8	295	9.3e-13	hypothetical protein J6816_mgp07	Metarhizium album
	orf741	YP_004733516.1	47.0	781	6.5e-167	orf1	Candida frijolesensis
	orf356	YP_010183877.1	60.1	361	4.7e-107	hypothetical protein LI393_mgp32	Coccidioides immitis
	orf310	YP_009710700.1	61.3	300	1.0e-89	LAGLIDADG endonuclease type 1	Amanita phalloides
	orf260	XP_045282997.1	59.0	261	4.0e-71	laglidadg endonuclease	Histoplasma capsulatum G186AR
Paracoccidioides americana strain Pb03	orf283	YP_009327818.1	32.3	288	1.8e-16	hypothetical protein	Epichloe typhina
	orf702	YP_010119282.1	52.6	711	7.0e-179	reverse transcriptase domain-containing protein	Golovinomyces cichoracearum
	orf320	XP_045282997.1	58.0	326	5.0e-84	laglidadg endonuclease	Histoplasma capsulatum G186AR
	orf359	YP_010183877.1	63.1	355	6.0e-110	hypothetical protein LI393_mgp32	Coccidioides immitis
