# Supplementary material for: ﻿Phylogenetic and evolutionary insights from 30 newly-assembled Onygenales Mitochondrial Genomes: co-evolution of introns and HEGs shapes mitogenome size variation
Source: IMA Fungus. 2025 Jul 17;16:e150451. doi: 10.3897/imafungus.16.150451 (PMC12290462; doi:10.3897/imafungus.16.150451)
Supplement: Supplementary material 9 — Results of phylogenetic signal (Blomberg’s K and Pagel’s λ), PGLS regressions and Mantel tests applied to mitochondrial genomic traits [file imafungus-16-e150451-s009.xlsx]

## Sheet: Phylogenetic Signal
Trait	Blomberg’s K	p (K)	Pagel’s λ	p (λ)
genome_size	0.048	0.001	0.998	1.17e-15
n_genes	0.005	0.002	0.982	2.5e-15
n_pcg	1.4	1	0.943
n_trna	0.864	0.001	0.9999	1.2e-29
n_rrna	1.4	1	0.986
n_introns	0.09	0.001	0.9996	5.8e-29
n_hegs	0.004	0.002	0.9813	1.28e-14
non_coding_portion	0.153	0.001	0.939	1.3e-11
coding_portion	0.003	0.002	0.9747	2.8e-14
portion_pcg	0.004	0.001	0.976	2e-14
portion_trna	0.761	0.001	0.9999	1.7e-29
portion_rrna	0.0001	0.715	0.653	0.0027
portion_intron	0.207	0.001	0.9999	2.1e-21

## Sheet: Trait Correlations
Trait X	Trait Y	Correlation (r)	p-value
n_introns	n_hegs	0.72	0.003
n_introns	genome_size	0.65	0.002
genome_size	portion_intron	0.78	0.001

## Sheet: Mantel Test
Metric	Value
Mantel statistic (r)	0.586
Significance (p)	0.001
